# Supplementary material for: China’s recycling potential of large-scale public transport vehicles and its implications
Source: Commun Eng. 2023 Aug 7;2:56. doi: 10.1038/s44172-023-00106-y (PMC10956039; doi:10.1038/s44172-023-00106-y)
Supplement: Supplementary file 4 — Supplementary Data 1–4 [file 44172_2023_106_MOESM4_ESM.xlsx]

## Sheet: Supplementary Data 1-WEEE
WEEE generation inventory in 2010-2050 (×106 unit)
Year	RF		WM		AC		TV		DPC		MP		SMT		RH		FM		Copier		Printer		LPC		Monitor		EWH		GWH		Camera		DC
	Mean	Rate (%)	Mean	Rate (%)	Mean	Rate (%)	Mean	Rate (%)	Mean	Rate (%)	Mean	Rate (%)	Mean	Rate (%)	Mean	Rate (%)	Mean	Rate (%)	Mean	Rate (%)	Mean	Rate (%)	Mean	Rate (%)	Mean	Rate (%)	Mean	Rate (%)	Mean	Rate (%)	Mean	Rate (%)	Mean	Rate (%)
2010	5.74239		9.55434		19.903		18.4124		45.85		2657.43		687.65		3.14882		4.62481		2.24108		22.7436		35.5953		102.028		4.76558		3.85868		116.154		49.9548
2011	7.57232	31.867	12.0277	25.8869	25.7073	29.1628	20.6489	12.1467	61.29	33.675	3390.26	27.5766	762.94	10.9489	3.9995	27.0158	4.96601	7.3776	2.59016	15.5764	26.0538	14.5544	48.1636	35.3089	114.682	12.4032	5.99579	25.8145	4.75425	23.2092	129.342	11.3545	58.4451	16.996
2012	9.789	29.2735	14.8622	23.5668	32.2306	25.3751	22.9608	11.1963	80.4	31.1796	4265.45	25.8148	837.83	9.81598	4.95981	24.0108	5.16583	4.02375	2.96842	14.6037	29.3023	12.4686	63.7623	32.3869	124.277	8.36589	7.4241	23.8219	5.71431	20.1937	141.154	9.13169	64.501	10.3618
2013	12.4166	26.8428	18.0213	21.256	39.424	22.3187	25.4144	10.6858	103.01	28.1219	5216.18	22.2891	912.84	8.95289	6.02768	21.5305	5.2421	1.47643	3.36077	13.2175	32.9428	12.4239	79.6572	24.9283	130.458	4.97413	8.95534	20.6253	6.52481	14.1837	151.29	7.18116	67.76	5.05253
2014	15.4685	24.5784	21.4811	19.1986	47.1675	19.6414	27.9655	10.0382	127.82	24.085	6316.42	21.0928	985.28	7.93567	7.2125	19.6563	5.18496	-1.09002	3.73372	11.0972	36.7951	11.6938	95.377	19.7344	133.307	2.18377	10.8224	20.8487	7.22423	10.7194	155.98	3.09995	65.5575	-3.25038
2015	18.9317	22.3893	25.1701	17.1732	55.3415	17.3298	30.528	9.16289	154.7	21.0296	7584.01	20.0682	1050.1	6.57884	8.54355	18.4548	5.03173	-2.95528	4.10985	10.0739	40.4295	9.87763	115.69	21.2976	133.376	0.0519777	12.8174	18.4343	7.895	9.285	155.732	-0.158994	60.1967	-8.1772
2016	22.7581	20.2114	29.0245	15.3133	63.8475	15.3701	33.0784	8.3545	183.58	18.6684	9025.17	19.0026	1102.09	4.95096	9.98651	16.8895	4.80896	-4.4273	4.48029	9.01347	43.5018	7.59914	131.335	13.5229	131.163	-1.65953	14.8977	16.2301	8.51503	7.85345	151.764	-2.54798	53.3074	-11.4447
2017	26.9067	18.2289	32.994	13.6763	72.5956	13.7015	35.6171	7.6747	212.26	15.6226	10654.8	18.0561	1141.27	3.55506	11.5413	15.569	4.53983	-5.59643	4.85848	8.44119	46.2652	6.35219	142.376	8.40672	127.142	-3.06538	17.14	15.0511	9.16539	7.63779	144.394	-4.85615	45.9174	-13.8629
2018	31.3281	16.4326	37.0225	12.2099	81.5016	12.268	38.1298	7.05481	240.49	13.2997	12380.3	16.1949	1168.34	2.37192	13.2009	14.3796	4.24431	-6.50949	5.24265	7.90721	48.6875	5.23567	154.798	8.72515	121.716	-4.2676	19.5201	13.8861	9.84984	7.46777	135.104	-6.43406	39.1607	-14.7149
2019	35.9611	14.7886	41.057	10.8973	90.4883	11.0264	40.6093	6.5026	267.59	11.2687	14196.5	14.6701	1185.19	1.44222	14.9574	13.3058	3.939	-7.1934	5.63304	7.44642	50.7762	4.29018	167.14	7.97277	115.17	-5.37845	22.0211	12.8123	10.5874	7.48834	124.493	-7.8538	32.8073	-16.2239
2020	40.7387	13.2854	45.0494	9.72417	99.0364	9.44668	43.0564	6.02619	285.31	6.62207	16087	13.3164	1194.33	0.771184	16.8023	12.3344	3.63713	-7.66362	6.02987	7.04469	52.5494	3.49203	179.365	7.31423	107.662	-6.51885	24.6258	11.8284	11.3889	7.57039	112.565	-9.58099	26.8977	-18.0132
2021	45.5912	11.9113	48.9588	8.67789	108.425	9.47969	45.4803	5.62947	308.43	8.10347	18036.2	12.1173	1198.36	0.337428	18.7269	11.4545	3.3487	-7.93015	6.43318	6.68854	54.0316	2.82068	191.488	6.75919	99.5969	-7.49129	27.3174	10.93	12.2588	7.63767	104	-7.60913	22.5	-16.3497
2022	50.4493	10.6558	52.7517	7.74715	117.248	8.13752	47.8951	5.30946	339.07	9.93418	20031.1	11.0603	1199.45	0.0909576	20.7225	10.6562	3.08073	-8.00221	6.84284	6.36792	55.2521	2.25884	203.528	6.28736	91.4025	-8.22762	30.0799	10.1127	13.1962	7.64684	95	-8.65385	17.5	-22.2222
2023	55.2471	9.5101	56.4031	6.922	125.902	7.38092	50.3178	5.05841	360.6	6.34972	22060.5	10.1314	1199.16	-0.0241777	22.7805	9.9313	2.83766	-7.89001	7.25858	6.07555	56.2421	1.79175	215.497	5.88071	83.4799	-8.6678	32.8989	9.37153	14.1966	7.58059	87	-8.42105	12.5	-28.5714
2024	59.9248	8.46698	59.8965	6.19345	134.347	6.70782	52.7655	4.86444	381.79	5.87632	24115.8	9.31632	1198.45	-0.0592081	24.8928	9.27237	2.62177	-7.60803	7.67998	5.80554	57.0332	1.40656	227.405	5.52608	76.1788	-8.74586	35.7616	8.70154	15.2528	7.43991	80	-8.04598	10	-20
2025	64.4314	7.52035	63.2227	5.55332	142.56	6.11343	55.2527	4.71384	403.13	5.58946	26190	8.60118	1197.77	-0.05674	27.0517	8.67304	2.43358	-7.17798	8.10655	5.55431	57.6558	1.09179	239.262	5.21401	69.7768	-8.404	38.6574	8.0974	16.3565	7.23626	74	-7.5	7.5	-25
2026	68.7258	6.6651	66.38	4.99398	150.536	5.59474	57.7907	4.59329	425.07	5.44241	28278.1	7.97293	1197.28	-0.0409094	29.2504	8.12747	2.27234	-6.62563	8.53774	5.31903	58.1386	0.837261	251.076	4.93741	64.4626	-7.61599	41.5774	7.55375	17.4992	6.98634	70	-5.40541	5	-33.3333
2027	72.7785	5.89691	69.3726	4.50824	158.286	5.1485	60.386	4.49088	447.96	5.385	30376.3	7.41969	1196.99	-0.0242216	31.4823	7.63044	2.13637	-5.9837	8.97298	5.09784	58.507	0.633762	262.853	4.69076	60.3288	-6.41273	44.5149	7.06506	18.6728	6.7067	101	44.2857	2.5	-50
2028	76.5715	5.21172	72.2093	4.08908	165.837	4.76987	63.0411	4.39698	472.03	5.37325	32481.7	6.93107	1196.85	-0.011696	33.7419	7.17743	2.0234	-5.28794	9.4117	4.88935	58.7838	0.473054	274.601	4.46956	57.3755	-4.89533	47.4645	6.62603	19.8702	6.41242	151	49.505	2.5	0
2029	80.0982	4.60565	74.9025	3.72978	173.22	4.45213	65.755	4.30495	497.4	5.37466	34592.3	6.49785	1196.78	-0.00584869	36.0243	6.76423	1.93084	-4.57448	9.85337	4.69278	58.9883	0.347817	286.327	4.27009	55.5244	-3.22627	50.4222	6.23148	21.0853	6.11518	212	40.3974	0	0
2030	83.3619	4.0747	77.467	3.42374	180.472	4.18696	68.5238	4.2107	530.29	6.61238	36706.6	6.11223	1196.76	-0.00167115	38.3252	6.38703	1.85599	-3.87655	10.2975	4.50719	59.1367	0.251609	298.036	4.0892	54.6419	-1.5893	53.3853	5.8765	22.3133	5.82387	278	31.1321	0	0
2031	86.375	3.61447	79.9185	3.16462	187.629	3.96529	71.3422	4.11304	552.02	4.09776	38823.7	5.76754	1196.75	-0.000835589	40.6409	6.0424	1.79624	-3.21931	10.7436	4.33222	59.2424	0.178772	309.731	3.9243	54.564	-0.142638	56.3517	5.55663	23.5504	5.54418	345	24.1007	0	0
2032	89.1564	3.22014	82.2732	2.94634	194.718	3.77828	74.2033	4.01036	581.08	5.2643	40942.7	5.45806	1196.75	0	42.9685	5.72723	1.7491	-2.62437	11.1913	4.16742	59.3162	0.124522	321.418	3.77316	55.1192	1.01758	59.3201	5.26774	24.7938	5.27966	408	18.2609	0	0
2033	91.7298	2.8864	84.5465	2.7631	201.763	3.61805	77.1004	3.90436	611.08	5.1628	43063.2	5.17899	1196.75	0	45.3055	5.4387	1.71236	-2.10051	11.6403	4.01213	59.3665	0.0848335	333.098	3.63397	56.1477	1.86597	62.2898	5.00611	26.0414	5.03191	465	13.9706	0	0
2034	94.1217	2.60749	86.7528	2.60958	208.78	3.47814	80.0272	3.7961	641.87	5.03862	45184.6	4.9263	1196.75	0	47.6496	5.17419	1.68403	-1.65444	12.0903	3.86587	59.3999	0.0562944	344.774	3.50523	57.5125	2.43069	65.26	4.76845	27.2918	4.80155	515	10.7527	0	0
2035	96.3592	2.37732	88.9051	2.48089	215.782	3.35357	82.9778	3.68689	673.29	4.89507	47306.7	4.6966	1196.75	0	49.9995	4.93143	1.66244	-1.28204	12.5411	3.72843	59.4214	0.0362122	356.447	3.38568	59.105	2.76898	68.2306	4.55193	28.5439	4.58809	556	7.96117	0	0
2036	98.4691	2.18957	91.0145	2.37268	222.775	3.24071	85.947	3.57836	705.17	4.73496	49429.4	4.487	1196.75	0	52.3535	4.70823	1.64614	-0.980487	12.9925	3.59912	59.4347	0.0223657	368.118	3.27427	60.8443	2.94261	71.2014	4.35394	29.7972	4.39078	590	6.11511	0	0
2037	100.476	2.03801	93.0906	2.28113	229.763	3.13702	88.9306	3.47141	737.4	4.57053	51552.4	4.29504	1196.75	0	54.7109	4.50271	1.63398	-0.738698	13.4443	3.4774	59.4425	0.0130732	379.788	3.17013	62.6734	3.0063	74.1721	4.17236	31.0512	4.20845	615	4.23729	0	0
2038	102.402	1.91664	95.1414	2.20299	236.75	3.04075	91.925	3.36718	769.88	4.40467	53675.6	4.11865	1196.75	0	57.0706	4.31316	1.62499	-0.55019	13.8964	3.36299	59.4467	0.00704883	391.457	3.07252	64.5554	3.00276	77.1429	4.00524	32.3056	4.03981	634	3.08943	0	0
2039	104.265	1.81986	97.1732	2.13551	243.736	2.95072	94.9276	3.26635	802.53	4.24092	55799.1	3.95604	1196.76	0.000835596	59.4322	4.13798	1.61841	-0.404926	14.3488	3.25523	59.4486	0.00324661	403.126	2.98081	66.4668	2.96101	80.1137	3.85097	33.5603	3.88372	647	2.05047	0	0
2040	106.082	1.74266	99.1909	2.07644	250.721	2.86608	97.9361	3.16921	835.28	4.08084	57922.6	3.80571	1196.76	0	61.7951	3.97579	1.61364	-0.294734	14.8013	3.15379	59.4492	0.00100928	414.794	2.89446	68.3936	2.89875	83.0844	3.70816	34.8151	3.73897	621	-4.01855	0	0
2041	107.865	1.68073	101.199	2.02398	257.707	2.78625	100.949	3.07622	868.12	3.93162	60046.2	3.66631	1196.76	0	64.159	3.82534	1.61021	-0.212563	15.2539	3.05818	59.449	-0.000252316	426.462	2.81299	70.3289	2.82973	86.0551	3.57553	36.07	3.60441	660	6.28019	0	0
2042	109.624	1.63041	103.199	1.97671	264.693	2.71076	103.965	2.98741	900.99	3.78634	62169.9	3.53674	1196.76	0	66.5236	3.6855	1.60778	-0.150912	15.7067	2.96795	59.4485	-0.000874699	438.13	2.73601	72.2677	2.75682	89.0258	3.45209	37.3249	3.47915	661	0.151515	0	0
2043	111.365	1.58878	105.194	1.9335	271.679	2.63924	106.982	2.90277	933.9	3.65265	64293.6	3.41596	1196.76	0	68.8886	3.55524	1.60606	-0.10698	16.1595	2.88279	59.4479	-0.00109338	449.798	2.66313	74.2084	2.68536	91.9965	3.3369	38.5799	3.36226	660	-0.151286	0	0
2044	113.096	1.55352	107.186	1.89353	278.665	2.5714	110.002	2.82227	966.82	3.525	66417.3	3.30317	1196.76	0	71.2541	3.43372	1.60486	-0.074717	16.6123	2.80226	59.4472	-0.00109339	461.466	2.59404	76.1498	2.61617	94.9672	3.22912	39.8348	3.25291	657	-0.454545	0	0
2045	114.818	1.5229	109.176	1.85614	285.651	2.50694	113.022	2.74565	999.75	3.40601	68541.1	3.19758	1196.76	0	73.6198	3.32009	1.60403	-0.0517179	17.0651	2.72599	59.4466	-0.000992477	473.134	2.52845	78.0915	2.5498	97.9379	3.12811	41.0898	3.15043	654	-0.456621	0	0
2046	116.535	1.49563	111.164	1.82088	292.637	2.44564	116.043	2.67288	1032.69	3.29482	70664.8	3.09851	1196.76	0	75.9857	3.21365	1.60403	0	17.518	2.65377	59.4466	0	484.802	2.46609	80.0333	2.48666	100.909	3.03323	42.3448	3.05424	649	-0.764526	0	0
2047	118.249	1.47078	113.151	1.7874	299.623	2.38726	119.064	2.60367	1065.62	3.18876	72788.6	3.0054	1196.76	0	78.3517	3.11375	1.60403	0	17.9709	2.58522	59.4466	0	496.47	2.40674	81.9753	2.42643	103.879	2.94393	43.5998	2.96374	644	-0.770416	0	0
2048	119.961	1.4477	115.137	1.75542	306.609	2.3316	122.086	2.53786	1098.56	3.09116	74912.4	2.91771	1196.76	0	80.7177	3.01983	1.60403	0	18.4238	2.52013	59.4466	0	508.138	2.35018	83.9172	2.36895	106.85	2.85973	44.8548	2.87841	638	-0.931677	0	0
2049	121.672	1.42596	117.123	1.72477	313.595	2.27847	125.107	2.4748	1131.5	2.99847	77036.1	2.83499	1196.76	0	83.0839	2.93139	1.60403	0	18.8767	2.45818	59.4466	0	519.806	2.29621	85.8592	2.31412	109.821	2.78024	46.1097	2.79787	632	-0.940439	0	0
2050	123.381	1.40526	119.108	1.6953	320.581	2.22772	128.129	2.41561	1164.44	2.91118	79159.9	2.75684	1196.76	0	85.4501	2.84795	1.60403	0	19.3296	2.3992	59.4466	0	531.474	2.24467	87.8012	2.26178	112.791	2.70502	47.3647	2.72172	626	-0.949367	0	0
Note: RF: refrigerator; WM: washing machine; AC: air conditioner; TV: television; DPC: desktop personal computer; LPC: laptop personal computer; MP: mobile phone; DC: digital camera; SMT: single machine telephone; FM: fax machine; RH: range hood; EWH: electric water-heater; GWH: gas water-heater. The data from 2018 to 2050 has been updated from Zeng, X., Ali, S. H., Tian, J. & Li, J. Mapping anth…

## Sheet: Supplementary Data 2-ELPV
ELPV generation inventory in 2010-2050 (×106 unit)
Year	PPV		NCPV		CPV		HCT		MCT		SCT		MiCT		SCar		MCar		LCar		RV		EV		Tractor		Bicycle		MC
	Mean	Rate (%)	Mean	Rate (%)	Mean	Rate (%)	Mean	Rate (%)	Mean	Rate (%)	Mean	Rate (%)	Mean	Rate (%)	Mean	Rate (%)	Mean	Rate (%)	Mean	Rate (%)	Mean	Rate (%)	Mean	Rate (%)	Mean	Rate (%)	Mean	Rate (%)	Mean	Rate (%)
2010	0.169		0.035		0.29		0.071		0.162		0.609		0.158		0.035		0.316		0.206		0.379		0		0.121		57.17		8.622
2011	0.219	29.5858	0.047	34.2857	0.348	20	0.097	36.6197	0.16	-1.23457	0.725	19.0476	0.181	14.557	0.043	22.8571	0.386	22.1519	0.252	22.3301	0.447	17.942	0		0.141	16.5289	59.389	3.88141	9.933	15.2053
2012	0.284	29.6804	0.062	31.9149	0.413	18.6782	0.13	34.0206	0.164	2.5	0.837	15.4483	0.218	20.442	0.054	25.5814	0.478	23.8342	0.312	23.8095	0.51	14.094	0		0.164	16.3121	61.51	3.57137	10.873	9.4634
2013	0.372	30.9859	0.077	24.1935	0.484	17.1913	0.171	31.5385	0.17	3.65854	0.949	13.3811	0.263	20.6422	0.067	24.0741	0.6	25.523	0.392	25.641	0.585	14.7059	0		0.196	19.5122	63.75	3.64168	12.116	11.432
2014	0.418	12.3656	0.092	19.4805	0.559	15.4959	0.217	26.9006	0.183	7.64706	1.081	13.9094	0.316	20.1521	0.085	26.8657	0.762	27	0.497	26.7857	0.677	15.7265	0		0.236	20.4082	65.727	3.10118	14.108	16.4411
2015	0.464	11.0048	0.104	13.0435	0.635	13.5957	0.265	22.1198	0.198	8.19672	1.249	15.5412	0.375	18.6709	0.109	28.2353	0.972	27.5591	0.634	27.5654	0.785	15.9527	0		0.274	16.1017	67.781	3.12505	16.68	18.2308
2016	0.566	21.9828	0.114	9.61538	0.71	11.811	0.314	18.4906	0.215	8.58586	1.447	15.8527	0.438	16.8	0.139	27.5229	1.237	27.2634	0.807	27.2871	0.897	14.2675	0		0.316	15.3285	68.78	1.47386	19.252	15.4197
2017	0.661	16.7845	0.122	7.01754	0.781	10	0.364	15.9236	0.231	7.44186	1.644	13.6144	0.496	13.242	0.175	25.8993	1.562	26.2732	1.019	26.2701	1.001	11.5942	0		0.361	14.2405	69.325	0.792382	21.354	10.9183
2018	0.527	-20.2723	0.13	6.55738	0.849	8.70679	0.418	14.8352	0.245	6.06061	1.783	8.45499	0.53	6.85484	0.218	24.5714	1.947	24.6479	1.271	24.7301	1.092	9.09091	0.001		0.409	13.2964	69.571	0.35485	22.654	6.08785
2019	0.807	53.1309	0.14	7.69231	0.913	7.53828	0.485	16.0287	0.258	5.30612	1.83	2.63601	0.536	1.13208	0.268	22.9358	2.391	22.8043	1.561	22.8167	1.168	6.95971	0.002	100	0.459	12.2249	69.625	0.0776185	23.281	2.76772
2020	0.967	19.8265	0.15	7.14286	0.971	6.35268	0.553	14.0206	0.267	3.48837	1.815	-0.819672	0.536	0	0.324	20.8955	2.888	20.7863	1.885	20.7559	1.241	6.25	0.004	100	0.511	11.329	69.563	-0.0890485	24.052	3.31171
2021	0.893	-7.65253	0.158	5.33333	1.02	5.04634	0.629	13.7432	0.27	1.1236	1.795	-1.10193	0.547	2.05224	0.385	18.8272	3.43	18.7673	2.239	18.7798	1.321	6.44641	0.008	100	0.565	10.5675	69.44	-0.176818	25.381	5.52553
2022	1.037	16.1254	0.159	0.632911	1.051	3.03922	0.685	8.90302	0.266	-1.48148	1.81	0.835655	0.571	4.38757	0.449	16.6234	4.001	16.6472	2.611	16.6146	1.405	6.35882	0.014	75	0.621	9.9115	69.293	-0.211694	26.889	5.94145
2023	0.643	-37.9942	0.153	-3.77358	1.054	0.285442	0.708	3.35766	0.257	-3.38346	1.895	4.69613	0.606	6.1296	0.514	14.4766	4.581	14.4964	2.99	14.5155	1.49	6.04982	0.026	85.7143	0.679	9.33977	69.145	-0.213586	28.479	5.9132
2024	0.593	-7.77605	0.138	-9.80392	1.019	-3.32068	0.711	0.423729	0.251	-2.33463	2.035	7.38786	0.646	6.60066	0.578	12.4514	5.147	12.3554	3.359	12.3411	1.575	5.7047	0.043	65.3846	0.738	8.68925	69.01	-0.195242	30.211	6.08167
2025	0.323	-45.5312	0.118	-14.4928	0.942	-7.55643	0.7	-1.54712	0.253	0.796813	2.152	5.74939	0.676	4.64396	0.637	10.2076	5.675	10.2584	3.704	10.2709	1.661	5.46032	0.068	58.1395	0.798	8.13008	68.893	-0.169541	31.925	5.67343
2026	0.399	23.5294	0.097	-17.7966	0.832	-11.6773	0.67	-4.28571	0.265	4.74308	2.197	2.09108	0.692	2.36686	0.69	8.32025	6.148	8.3348	4.013	8.34233	1.746	5.1174	0.104	52.9412	0.859	7.64411	68.797	-0.139347	33.529	5.02428
2027	0.326	-18.2957	0.079	-18.5567	0.704	-15.3846	0.67	0	0.28	5.66038	2.206	0.40965	0.698	0.867052	0.736	6.66667	6.562	6.7339	4.283	6.72813	1.831	4.86827	0.154	48.0769	0.921	7.21769	68.721	-0.11047	35.078	4.61988
2028	0.229	-29.7546	0.064	-18.9873	0.58	-17.6136	0.695	3.73134	0.289	3.21429	2.208	0.0906618	0.699	0.143266	0.777	5.57065	6.923	5.50137	4.518	5.48681	1.916	4.64227	0.219	42.2078	0.984	6.84039	68.663	-0.0843992	36.618	4.39022
2029	0.161	-29.6943	0.052	-18.75	0.472	-18.6207	0.715	2.8777	0.291	0.692042	2.208	0	0.697	-0.286123	0.813	4.6332	7.246	4.66561	4.73	4.69234	2.001	4.43633	0.302	37.8995	1.047	6.40244	68.619	-0.0640811	38.158	4.20558
2030	0.162	0.621118	0.044	-15.3846	0.387	-18.0085	0.736	2.93706	0.291	0	2.207	-0.0452899	0.696	-0.143472	0.847	4.18204	7.552	4.22302	4.929	4.20719	2.086	4.24788	0.406	34.4371	1.111	6.1127	68.587	-0.0466343	39.698	4.03585
2031	0.162	0	0.037	-15.9091	0.324	-16.2791	0.773	5.02717	0.291	0	2.207	0	0.697	0.143678	0.881	4.01417	7.855	4.01218	5.127	4.01704	2.172	4.12272	0.531	30.7882	1.176	5.85059	68.564	-0.0335341	41.238	3.87929
2032	0.162	0	0.033	-10.8108	0.277	-14.5062	0.77	-0.388098	0.291	0	2.207	0	0.697	0	0.916	3.97276	8.167	3.97199	5.33	3.95943	2.257	3.91344	0.681	28.2486	1.242	5.61224	68.548	-0.0233359	42.778	3.73442
2033	0.162	0	0.031	-6.06061	0.246	-11.1913	0.769	-0.12987	0.291	0	2.207	0	0.697	0	0.952	3.93013	8.489	3.9427	5.54	3.93996	2.342	3.76606	0.855	25.5507	1.307	5.23349	68.537	-0.0160471	44.318	3.59998
2034	0.162	0	0.03	-3.22581	0.228	-7.31707	0.768	-0.130039	0.291	0	2.207	0	0.697	0	0.99	3.9916	8.82	3.89916	5.756	3.89892	2.427	3.62938	1.055	23.3918	1.373	5.04973	68.529	-0.0116725	45.858	3.47489
2035	0.162	0	0.03	0	0.219	-3.94737	0.768	0	0.291	0	2.207	0	0.697	0	1.027	3.73737	9.156	3.80952	5.976	3.8221	2.512	3.50227	1.278	21.1374	1.44	4.87983	68.524	-0.00729618	47.398	3.35819
2036	0.162	0	0.03	0	0.215	-1.82648	0.768	0	0.291	0	2.207	0	0.697	0	1.065	3.7001	9.494	3.69157	6.197	3.69813	2.598	3.42357	1.521	19.0141	1.507	4.65278	68.521	-0.00437803	48.938	3.24908
2037	0.162	0	0.03	0	0.214	-0.465116	0.768	0	0.291	0	2.207	0	0.697	0	1.103	3.56808	9.833	3.57068	6.418	3.56624	2.683	3.27175	1.777	16.831	1.574	4.44592	68.519	-0.00291881	50.478	3.14684
2038	0.162	0	0.03	0	0.214	0	0.768	0	0.291	0	2.207	0	0.697	0	1.141	3.44515	10.172	3.44757	6.639	3.44344	2.768	3.1681	2.037	14.6314	1.641	4.25667	68.517	-0.0029189	52.018	3.05083
2039	0.162	0	0.03	0	0.214	0	0.768	0	0.291	0	2.207	0	0.697	0	1.179	3.33041	10.511	3.33268	6.86	3.32881	2.853	3.07081	2.29	12.4202	1.708	4.08288	68.516	-0.00145949	53.558	2.96051
2040	0.162	0	0.03	0	0.214	0	0.768	0	0.291	0	2.207	0	0.697	0	1.217	3.22307	10.85	3.22519	7.081	3.22157	2.938	2.97932	2.528	10.393	1.776	3.98126	68.516	0	55.098	2.87539
2041	0.162	0	0.03	0	0.214	0	0.768	0	0.291	0	2.207	0	0.697	0	1.255	3.12243	11.188	3.11521	7.303	3.13515	3.024	2.92716	2.741	8.42563	1.844	3.82883	68.515	-0.00145951	56.638	2.79502
2042	0.162	0	0.03	0	0.214	0	0.768	0	0.291	0	2.207	0	0.697	0	1.293	3.02789	11.527	3.03003	7.524	3.02615	3.109	2.81085	2.924	6.6764	1.912	3.68764	68.515	0	58.178	2.71902
2043	0.162	0	0.03	0	0.214	0	0.768	0	0.291	0	2.207	0	0.697	0	1.331	2.9389	11.866	2.94092	7.745	2.93727	3.194	2.734	3.073	5.09576	1.98	3.55649	68.515	0	59.718	2.64705
2044	0.162	0	0.03	0	0.214	0	0.768	0	0.291	0	2.207	0	0.697	0	1.369	2.855	12.205	2.8569	7.966	2.85345	3.279	2.66124	3.189	3.77481	2.048	3.43434	68.515	0	61.258	2.57879
2045	0.162	0	0.03	0	0.214	0	0.768	0	0.291	0	2.207	0	0.697	0	1.407	2.77575	12.544	2.77755	8.187	2.77429	3.364	2.59225	3.273	2.63405	2.116	3.32031	68.515	0	62.798	2.51396
2046	0.162	0	0.03	0	0.214	0	0.768	0	0.291	0	2.207	0	0.697	0	1.445	2.70078	12.882	2.69452	8.408	2.6994	3.45	2.55648	3.33	1.74152	2.184	3.21361	68.515	0	64.338	2.45231
2047	0.162	0	0.03	0	0.214	0	0.768	0	0.291	0	2.207	0	0.697	0	1.483	2.62976	13.221	2.63158	8.629	2.62845	3.535	2.46377	3.364	1.02102	2.253	3.15934	68.515	0	65.878	2.39361
2048	0.162	0	0.03	0	0.214	0	0.768	0	0.291	0	2.207	0	0.697	0	1.522	2.6298	13.56	2.5641	8.85	2.56113	3.62	2.40453	3.383	0.564804	2.321	3.0182	68.515	0	67.418	2.33765
2049	0.162	0	0.03	0	0.214	0	0.768	0	0.291	0	2.207	0	0.697	0	1.56	2.49671	13.899	2.5	9.072	2.50847	3.705	2.34807	3.391	0.236477	2.389	2.92977	68.515	0	68.958	2.28426
2050	0.162	0	0.03	0	0.214	0	0.768	0	0.291	0	2.207	0	0.697	0	1.598	2.4359	14.237	2.43183	9.293	2.43607	3.79	2.2942	3.395	0.117959	2.458	2.88824	68.515	0	70.498	2.23324
Note: PPV: priate passenger vehicle; NCPV: new-register civil passenger vehicle; CPV: civil passenger vehicle;HCT: heavy cargo truck; MCT: middle cargo truck; SCT: small cargo truck; MiCT: mini cargo truck; Scar: car with capacity≤1L; Mcar: car with Capacity: 1-1.6L; Lcar: car with capacity>1.6L; RV: refit vehicle; MC: motorcycle; EV: eletric vehicle. The data from 2018 to 2050 has been updated f…

## Sheet: Supplementary Data 3-Waste LPTV
Waste LPTV generation inventory in 2010-2050 (unit)
Year	RPC		RW		RL		HST		LMA		GAA
	Amount	Rate (%)	Amount	Rate (%)	Amount	Rate (%)	Amount	Rate (%)	Amount	Rate (%)	Amount	Rate (%)
2000	31.696		568		24		0		0		0
2001	42.5789	34.3351	960	69.0141	34	41.6667	0		0		0
2002	62.8888	47.6995	1546	61.0417	48	41.1765	0		0		0
2003	87.1417	38.5647	2385	54.2691	64	33.3333	0		0		0
2004	117.41	34.7341	3537	48.3019	84	31.25	0		0		0
2005	151.191	28.7721	5057	42.9743	108	28.5714	0		0		0
2006	206.326	36.4672	6979	38.0067	136	25.9259	0		0		0
2007	285.622	38.4327	9308	33.3715	167	22.7941	0		0		0
2008	369.946	29.5229	12002	28.9428	201	20.3593	0		0		0
2009	468.257	26.5741	14959	24.6376	238	18.408	0		0		0
2010	577.462	23.3218	18208	21.7194	278	16.8067	1		0		0
2011	717.1	24.1813	21041	15.5591	319	14.7482	1	0	0		0
2012	870.907	21.4485	23713	12.699	362	13.4796	2	100	0		0
2013	1037.56	19.1355	25960	9.47581	404	11.6022	3	50	0		0
2014	1213.89	16.9947	27659	6.54468	446	10.396	5	66.6667	9.57556		0
2015	1643.18	35.3648	28816	4.18309	486	8.96861	6	20	14.5356	51.7986	0
2016	1744.19	6.14723	37432.7	29.9025	694.309	42.862	9	50	19.2889	32.7014	0
2017	1841.28	5.56648	38945.8	4.04213	717.982	3.40954	12	33.3333	21.7689	12.8571	0
2018	1908.27	3.63823	40345.2	3.59323	729.055	1.5422	17	41.6667	22.7333	4.43038	11.0308
2019	1932.84	1.28755	39825.1	-1.28915	741.382	1.69086	15	-11.7647	24.5244	7.87879	9.96333	-9.67742
2020	1992.48	3.08561	39539.3	-0.717513	758.509	2.31018	33	120	27.3489	11.5169	14.5892	46.4286
2021	2057.65	3.2708	39261.2	-0.70335	768.164	1.27283	43	30.303	30.5178	11.5869	13.8775	-4.87805
2022	2171.26	5.52135	39594.9	0.849769	785.291	2.22964	53	23.2558	30.6556	0.451467	19.9267	43.5897
2023	2268.28	4.46837	40492.9	2.26802	801.491	2.06293	63	18.8679	31.8267	3.82022	15.555	-21.9388
2024	2416.12	6.51771	40203.6	-0.714348	826.145	3.07609	73	15.873	33.48	5.19481	15.3517	-1.30719
2025	2461.97	1.89767	45348.1	12.7961	840.164	1.69682	83	13.6986	36.1667	8.02469	14.4875	-5.62914
2026	2397.22	-2.63001	46809.1	3.22168	836.455	-0.441472	93	12.0482	39.9556	10.4762	14.1317	-2.45614
2027	2417.45	0.843894	48764.2	4.17669	827.782	-1.03684	103	10.7527	46.5	16.3793	14.4875	2.51799
2028	2519.23	4.21022	50263.5	3.07461	789.818	-4.58619	113	9.70874	54.0778	16.2963	15.3008	5.61404
2029	2604.98	3.40382	51397	2.25522	789.382	-0.0552486	123	8.84956	63.4467	17.3248	15.0467	-1.66113
2030	2655.94	1.95625	52646.5	2.43102	815.727	3.33748	133	8.13008	72.3333	14.0065	17.0292	13.1757
2031	2728.04	2.71467	53494.9	1.61156	826.855	1.36409	143	7.5188	79.5667	10	17.4358	2.38806
2032	2783.62	2.03736	56005.6	4.69323	843.055	1.95923	153	6.99301	89.3489	12.2944	18.5542	6.41399
2033	2822.96	1.41327	58020.9	3.59852	876.327	3.94669	163	6.53595	100.096	12.0278	19.4692	4.93151
2034	2866.15	1.52995	59790	3.04897	902.564	2.9939	173	6.13497	110.291	10.1858	23.2308	19.3211
2035	2972.97	3.72695	64394.3	7.70081	922.036	2.15749	183	5.78035	121.864	10.4934	23.2308	0
2036	3025.05	1.75178	64492	0.151784	944.236	2.40771	193	5.46448	136.744	12.2103	24.6033	5.9081
2037	3320.52	9.76744	69166.4	7.24806	945.6	0.144417	199.5	3.36788	152.796	11.738	28.2125	14.6694
2038	3527.37	6.22945	68830.5	-0.485741	972.273	2.82072	285.6	43.1579	172.153	12.6691	30.805	9.18919
2039	3698.66	4.85603	72786.2	5.74712	1000.85	2.93969	477.12	67.0588	192.131	11.6046	57.1367	85.4785
2040	3903.48	5.53768	75529.2	3.76847	1068.55	6.76331	605.92	26.9953	214.933	11.8681	67.1	17.4377
2041	3978.87	1.93135	78942.1	4.51864	1070.45	0.178663	732.48	20.8872	237.804	10.641	77.2158	15.0758
2042	4266.15	7.22014	82146.2	4.05879	1073.78	0.310828	977.83	33.4958	249.791	5.04056	91.3983	18.3673
2043	4739.42	11.0936	76911.7	-6.37217	1150.69	7.16245	1235.36	26.3369	254.958	2.06839	96.7867	5.89544
2044	4961.04	4.6761	78215.5	1.69523	1165.42	1.27986	1448.02	17.2144	280.86	10.1594	106.547	10.084
2045	5058.34	1.96128	79446.4	1.57377	1170.16	0.407189	1643.6	13.5067	302.767	7.79985	116.764	9.58969
2046	5133.45	1.48487	80605.7	1.45921	1168.36	-0.153825	1823.36	10.937	325.018	7.34926	126.829	8.61994
2047	5239.36	2.06313	81695.2	1.35169	1171.75	0.289449	2052.33	12.5576	347.407	6.88851	137.606	8.49699
2048	5322.31	1.58321	82717.1	1.25082	1200	2.41132	2193.8	6.89314	369.796	6.44458	147.01	6.83413
2049	5683.23	6.78127	83673.6	1.15638	1200	0	2688	22.5271	391.978	5.99851	168.868	14.8686
2050	5888.19	3.6064	84567.3	1.06808	1227.27	2.27273	3097.92	15.25	413.816	5.57118	184.22	9.09091

## Sheet: Supplementary Data 4-Total
Increasing rate in China (%)
Year	WEEE																ELV															Waste LPTV
	LPC	DPC	RF	AC	MP	RH	WM	EWH	GWH	Coper	TV	Printer	SMT	Camera	FM	DC	EV	SCar	MCar	LCar	RV	Tractor	MC	PPV	NCPV	CPV	HCT	MCT	SCT	MiCT	Bicycle	RPC	RW	RL	HST	LMA	GAA
2011	35.3089	33.675	31.867	29.1628	27.5766	27.0158	25.8869	25.8145	23.2092	15.5764	12.1467	14.5544	10.9489	11.3545	7.3776	16.996		22.8571	22.1519	22.3301	17.942	16.5289	15.2053	29.5858	34.2857	20	36.6197	-1.23457	19.0476	14.557	3.88141	24.1813	15.5591	14.7482
2012	32.3869	31.1796	29.2735	25.3751	25.8148	24.0108	23.5668	23.8219	20.1937	14.6037	11.1963	12.4686	9.81598	9.13169	4.02375	10.3618		25.5814	23.8342	23.8095	14.094	16.3121	9.4634	29.6804	31.9149	18.6782	34.0206	2.5	15.4483	20.442	3.57137	21.4485	12.699	13.4796	100
2013	24.9283	28.1219	26.8428	22.3187	22.2891	21.5305	21.256	20.6253	14.1837	13.2175	10.6858	12.4239	8.95289	7.18116	1.47643	5.05253		24.0741	25.523	25.641	14.7059	19.5122	11.432	30.9859	24.1935	17.1913	31.5385	3.65854	13.3811	20.6422	3.64168	19.1355	9.47581	11.6022	50
2014	19.7344	24.085	24.5784	19.6414	21.0928	19.6563	19.1986	20.8487	10.7194	11.0972	10.0382	11.6938	7.93567	3.09995	-1.09002	-3.25038		26.8657	27	26.7857	15.7265	20.4082	16.4411	12.3656	19.4805	15.4959	26.9006	7.64706	13.9094	20.1521	3.10118	16.9947	6.54468	10.396	66.6667
2015	21.2976	21.0296	22.3893	17.3298	20.0682	18.4548	17.1732	18.4343	9.285	10.0739	9.16289	9.87763	6.57884	-0.158994	-2.95528	-8.1772		28.2353	27.5591	27.5654	15.9527	16.1017	18.2308	11.0048	13.0435	13.5957	22.1198	8.19672	15.5412	18.6709	3.12505	35.3648	4.18309	8.96861	20	51.7986
2016	13.5229	18.6684	20.2114	15.3701	19.0026	16.8895	15.3133	16.2301	7.85345	9.01347	8.3545	7.59914	4.95096	-2.54798	-4.4273	-11.4447		27.5229	27.2634	27.2871	14.2675	15.3285	15.4197	21.9828	9.61538	11.811	18.4906	8.58586	15.8527	16.8	1.47386	6.14723	29.9025	42.862	50	32.7014
2017	8.40672	15.6226	18.2289	13.7015	18.0561	15.569	13.6763	15.0511	7.63779	8.44119	7.6747	6.35219	3.55506	-4.85615	-5.59643	-13.8629		25.8993	26.2732	26.2701	11.5942	14.2405	10.9183	16.7845	7.01754	10	15.9236	7.44186	13.6144	13.242	0.792382	5.56648	4.04213	3.40954	33.3333	12.8571
2018	8.72515	13.2997	16.4326	12.268	16.1949	14.3796	12.2099	13.8861	7.46777	7.90721	7.05481	5.23567	2.37192	-6.43406	-6.50949	-14.7149		24.5714	24.6479	24.7301	9.09091	13.2964	6.08785	-20.2723	6.55738	8.70679	14.8352	6.06061	8.45499	6.85484	0.35485	3.63823	3.59323	1.5422	41.6667	4.43038
2019	7.97277	11.2687	14.7886	11.0264	14.6701	13.3058	10.8973	12.8123	7.48834	7.44642	6.5026	4.29018	1.44222	-7.8538	-7.1934	-16.2239	100	22.9358	22.8043	22.8167	6.95971	12.2249	2.76772	53.1309	7.69231	7.53828	16.0287	5.30612	2.63601	1.13208	0.0776185	1.28755	-1.28915	1.69086	-11.7647	7.87879	-9.67742
2020	7.31423	6.62207	13.2854	9.44668	13.3164	12.3344	9.72417	11.8284	7.57039	7.04469	6.02619	3.49203	0.771184	-9.58099	-7.66362	-18.0132	100	20.8955	20.7863	20.7559	6.25	11.329	3.31171	19.8265	7.14286	6.35268	14.0206	3.48837	-0.819672	0	-0.0890485	3.08561	-0.717513	2.31018	120	11.5169	46.4286
2021	6.75919	8.10347	11.9113	9.47969	12.1173	11.4545	8.67789	10.93	7.63767	6.68854	5.62947	2.82068	0.337428	-7.60913	-7.93015	-16.3497	100	18.8272	18.7673	18.7798	6.44641	10.5675	5.52553	-7.65253	5.33333	5.04634	13.7432	1.1236	-1.10193	2.05224	-0.176818	3.2708	-0.70335	1.27283	30.303	11.5869	-4.87805
2022	6.28736	9.93418	10.6558	8.13752	11.0603	10.6562	7.74715	10.1127	7.64684	6.36792	5.30946	2.25884	0.0909576	-8.65385	-8.00221	-22.2222	75	16.6234	16.6472	16.6146	6.35882	9.9115	5.94145	16.1254	0.632911	3.03922	8.90302	-1.48148	0.835655	4.38757	-0.211694	5.52135	0.849769	2.22964	23.2558	0.451467	43.5897
2023	5.88071	6.34972	9.5101	7.38092	10.1314	9.9313	6.922	9.37153	7.58059	6.07555	5.05841	1.79175	-0.0241777	-8.42105	-7.89001	-28.5714	85.7143	14.4766	14.4964	14.5155	6.04982	9.33977	5.9132	-37.9942	-3.77358	0.285442	3.35766	-3.38346	4.69613	6.1296	-0.213586	4.46837	2.26802	2.06293	18.8679	3.82022	-21.9388
2024	5.52608	5.87632	8.46698	6.70782	9.31632	9.27237	6.19345	8.70154	7.43991	5.80554	4.86444	1.40656	-0.0592081	-8.04598	-7.60803	-20	65.3846	12.4514	12.3554	12.3411	5.7047	8.68925	6.08167	-7.77605	-9.80392	-3.32068	0.423729	-2.33463	7.38786	6.60066	-0.195242	6.51771	-0.714348	3.07609	15.873	5.19481	-1.30719
2025	5.21401	5.58946	7.52035	6.11343	8.60118	8.67304	5.55332	8.0974	7.23626	5.55431	4.71384	1.09179	-0.05674	-7.5	-7.17798	-25	58.1395	10.2076	10.2584	10.2709	5.46032	8.13008	5.67343	-45.5312	-14.4928	-7.55643	-1.54712	0.796813	5.74939	4.64396	-0.169541	1.89767	12.7961	1.69682	13.6986	8.02469	-5.62914
2026	4.93741	5.44241	6.6651	5.59474	7.97293	8.12747	4.99398	7.55375	6.98634	5.31903	4.59329	0.837261	-0.0409094	-5.40541	-6.62563	-33.3333	52.9412	8.32025	8.3348	8.34233	5.1174	7.64411	5.02428	23.5294	-17.7966	-11.6773	-4.28571	4.74308	2.09108	2.36686	-0.139347	-2.63001	3.22168	-0.441472	12.0482	10.4762	-2.45614
2027	4.69076	5.385	5.89691	5.1485	7.41969	7.63044	4.50824	7.06506	6.7067	5.09784	4.49088	0.633762	-0.0242216	44.2857	-5.9837	-50	48.0769	6.66667	6.7339	6.72813	4.86827	7.21769	4.61988	-18.2957	-18.5567	-15.3846	0	5.66038	0.40965	0.867052	-0.11047	0.843894	4.17669	-1.03684	10.7527	16.3793	2.51799
2028	4.46956	5.37325	5.21172	4.76987	6.93107	7.17743	4.08908	6.62603	6.41242	4.88935	4.39698	0.473054	-0.011696	49.505	-5.28794		42.2078	5.57065	5.50137	5.48681	4.64227	6.84039	4.39022	-29.7546	-18.9873	-17.6136	3.73134	3.21429	0.0906618	0.143266	-0.0843992	4.21022	3.07461	-4.58619	9.70874	16.2963	5.61404
2029	4.27009	5.37466	4.60565	4.45213	6.49785	6.76423	3.72978	6.23148	6.11518	4.69278	4.30495	0.347817	-0.00584869	40.3974	-4.57448		37.8995	4.6332	4.66561	4.69234	4.43633	6.40244	4.20558	-29.6943	-18.75	-18.6207	2.8777	0.692042	0	-0.286123	-0.0640811	3.40382	2.25522	-0.0552486	8.84956	17.3248	-1.66113
2030	4.0892	6.61238	4.0747	4.18696	6.11223	6.38703	3.42374	5.8765	5.82387	4.50719	4.2107	0.251609	-0.00167115	31.1321	-3.87655		34.4371	4.18204	4.22302	4.20719	4.24788	6.1127	4.03585	0.621118	-15.3846	-18.0085	2.93706	0	-0.0452899	-0.143472	-0.0466343	1.95625	2.43102	3.33748	8.13008	14.0065	13.1757
2031	3.9243	4.09776	3.61447	3.96529	5.76754	6.0424	3.16462	5.55663	5.54418	4.33222	4.11304	0.178772	-0.000835589	24.1007	-3.21931		30.7882	4.01417	4.01218	4.01704	4.12272	5.85059	3.87929	0	-15.9091	-16.2791	5.02717	0	0	0.143678	-0.0335341	2.71467	1.61156	1.36409	7.5188	10	2.38806
2032	3.77316	5.2643	3.22014	3.77828	5.45806	5.72723	2.94634	5.26774	5.27966	4.16742	4.01036	0.124522	0	18.2609	-2.62437		28.2486	3.97276	3.97199	3.95943	3.91344	5.61224	3.73442	0	-10.8108	-14.5062	-0.388098	0	0	0	-0.0233359	2.03736	4.69323	1.95923	6.99301	12.2944	6.41399
2033	3.63397	5.1628	2.8864	3.61805	5.17899	5.4387	2.7631	5.00611	5.03191	4.01213	3.90436	0.0848335	0	13.9706	-2.10051		25.5507	3.93013	3.9427	3.93996	3.76606	5.23349	3.59998	0	-6.06061	-11.1913	-0.12987	0	0	0	-0.0160471	1.41327	3.59852	3.94669	6.53595	12.0278	4.93151
2034	3.50523	5.03862	2.60749	3.47814	4.9263	5.17419	2.60958	4.76845	4.80155	3.86587	3.7961	0.0562944	0	10.7527	-1.65444		23.3918	3.9916	3.89916	3.89892	3.62938	5.04973	3.47489	0	-3.22581	-7.31707	-0.130039	0	0	0	-0.0116725	1.52995	3.04897	2.9939	6.13497	10.1858	19.3211
2035	3.38568	4.89507	2.37732	3.35357	4.6966	4.93143	2.48089	4.55193	4.58809	3.72843	3.68689	0.0362122	0	7.96117	-1.28204		21.1374	3.73737	3.80952	3.8221	3.50227	4.87983	3.35819	0	0	-3.94737	0	0	0	0	-0.00729618	3.72695	7.70081	2.15749	5.78035	10.4934	0
2036	3.27427	4.73496	2.18957	3.24071	4.487	4.70823	2.37268	4.35394	4.39078	3.59912	3.57836	0.0223657	0	6.11511	-0.980487		19.0141	3.7001	3.69157	3.69813	3.42357	4.65278	3.24908	0	0	-1.82648	0	0	0	0	-0.00437803	1.75178	0.151784	2.40771	5.46448	12.2103	5.9081
2037	3.17013	4.57053	2.03801	3.13702	4.29504	4.50271	2.28113	4.17236	4.20845	3.4774	3.47141	0.0130732	0	4.23729	-0.738698		16.831	3.56808	3.57068	3.56624	3.27175	4.44592	3.14684	0	0	-0.465116	0	0	0	0	-0.00291881	9.76744	7.24806	0.144417	3.36788	11.738	14.6694
2038	3.07252	4.40467	1.91664	3.04075	4.11865	4.31316	2.20299	4.00524	4.03981	3.36299	3.36718	0.00704883	0	3.08943	-0.55019		14.6314	3.44515	3.44757	3.44344	3.1681	4.25667	3.05083	0	0	0	0	0	0	0	-0.0029189	6.22945	-0.485741	2.82072	43.1579	12.6691	9.18919
2039	2.98081	4.24092	1.81986	2.95072	3.95604	4.13798	2.13551	3.85097	3.88372	3.25523	3.26635	0.00324661	0.000835596	2.05047	-0.404926		12.4202	3.33041	3.33268	3.32881	3.07081	4.08288	2.96051	0	0	0	0	0	0	0	-0.00145949	4.85603	5.74712	2.93969	67.0588	11.6046	85.4785
2040	2.89446	4.08084	1.74266	2.86608	3.80571	3.97579	2.07644	3.70816	3.73897	3.15379	3.16921	0.00100928	0	-4.01855	-0.294734		10.393	3.22307	3.22519	3.22157	2.97932	3.98126	2.87539	0	0	0	0	0	0	0	0	5.53768	3.76847	6.76331	26.9953	11.8681	17.4377
2041	2.81299	3.93162	1.68073	2.78625	3.66631	3.82534	2.02398	3.57553	3.60441	3.05818	3.07622	-0.000252316	0	6.28019	-0.212563		8.42563	3.12243	3.11521	3.13515	2.92716	3.82883	2.79502	0	0	0	0	0	0	0	-0.00145951	1.93135	4.51864	0.178663	20.8872	10.641	15.0758
2042	2.73601	3.78634	1.63041	2.71076	3.53674	3.6855	1.97671	3.45209	3.47915	2.96795	2.98741	-0.000874699	0	0.151515	-0.150912		6.6764	3.02789	3.03003	3.02615	2.81085	3.68764	2.71902	0	0	0	0	0	0	0	0	7.22014	4.05879	0.310828	33.4958	5.04056	18.3673
2043	2.66313	3.65265	1.58878	2.63924	3.41596	3.55524	1.9335	3.3369	3.36226	2.88279	2.90277	-0.00109338	0	-0.151286	-0.10698		5.09576	2.9389	2.94092	2.93727	2.734	3.55649	2.64705	0	0	0	0	0	0	0	0	11.0936	-6.37217	7.16245	26.3369	2.06839	5.89544
2044	2.59404	3.525	1.55352	2.5714	3.30317	3.43372	1.89353	3.22912	3.25291	2.80226	2.82227	-0.00109339	0	-0.454545	-0.074717		3.77481	2.855	2.8569	2.85345	2.66124	3.43434	2.57879	0	0	0	0	0	0	0	0	4.6761	1.69523	1.27986	17.2144	10.1594	10.084
2045	2.52845	3.40601	1.5229	2.50694	3.19758	3.32009	1.85614	3.12811	3.15043	2.72599	2.74565	-0.000992477	0	-0.456621	-0.0517179		2.63405	2.77575	2.77755	2.77429	2.59225	3.32031	2.51396	0	0	0	0	0	0	0	0	1.96128	1.57377	0.407189	13.5067	7.79985	9.58969
2046	2.46609	3.29482	1.49563	2.44564	3.09851	3.21365	1.82088	3.03323	3.05424	2.65377	2.67288	0	0	-0.764526	0		1.74152	2.70078	2.69452	2.6994	2.55648	3.21361	2.45231	0	0	0	0	0	0	0	0	1.48487	1.45921	-0.153825	10.937	7.34926	8.61994
2047	2.40674	3.18876	1.47078	2.38726	3.0054	3.11375	1.7874	2.94393	2.96374	2.58522	2.60367	0	0	-0.770416	0		1.02102	2.62976	2.63158	2.62845	2.46377	3.15934	2.39361	0	0	0	0	0	0	0	0	2.06313	1.35169	0.289449	12.5576	6.88851	8.49699
2048	2.35018	3.09116	1.4477	2.3316	2.91771	3.01983	1.75542	2.85973	2.87841	2.52013	2.53786	0	0	-0.931677	0		0.564804	2.6298	2.5641	2.56113	2.40453	3.0182	2.33765	0	0	0	0	0	0	0	0	1.58321	1.25082	2.41132	6.89314	6.44458	6.83413
2049	2.29621	2.99847	1.42596	2.27847	2.83499	2.93139	1.72477	2.78024	2.79787	2.45818	2.4748	0	0	-0.940439	0		0.236477	2.49671	2.5	2.50847	2.34807	2.92977	2.28426	0	0	0	0	0	0	0	0	6.78127	1.15638	0	22.5271	5.99851	14.8686
2050	2.24467	2.91118	1.40526	2.22772	2.75684	2.84795	1.6953	2.70502	2.72172	2.3992	2.41561	0	0	-0.949367	0		0.117959	2.4359	2.43183	2.43607	2.2942	2.88824	2.23324	0	0	0	0	0	0	0	0	3.6064	1.06808	2.27273	15.25	5.57118	9.09091
